# Supplementary material for: AHRR and SFRP2 in primary versus recurrent high-grade serous ovarian carcinoma and their prognostic implication
Source: Br J Cancer. 2024 Feb 9;130(8):1249–60. doi: 10.1038/s41416-023-02550-1 (PMC11014847; doi:10.1038/s41416-023-02550-1)
Supplement: Supplementary file 1 — supplementary tables [file 41416_2023_2550_MOESM1_ESM.xlsx]

## Sheet: Table S1
Supplementary Table S1. Cohort characteristics
Characteristics	Screening Cohort	Validation Cohort	Survival Cohort	HRD Cohort
	n=19	n=44	n=504	n=66
	No. of cases (%)	No. of cases (%)	No. Of cases (%)	No. Of cases (%)
Age (years)
≤60	11 (57.9)	31 (70.5)	228 (45.2)	29 (43.9)
>60	8 (42.1)	13 (29.5)	276 (54.8)	37 (56.1)
FIGO stage
FIGO I	0 (0)	0 (0)	19 (3.8)	2 (3.0)
FIGO II	0 (0)	1 (2.3)	19 (3.8)	1 (1.5)
FIGO III	18 (94.7)	34 (77.3)	364 (72.2)
FIGO IV	1 (5.3)	9 (20.5)	102 (20.2)
FIGO III und IV				63 (95.5)
Lymph node stage (pN)
pN0	5 (26.3)	13 (29.5)	119 (23.6)	22 (33.4)
pN1	12 (63.2)	26 (59.1)	291 (57.7)	32 (48.4)
pNx	2 (10.5)	5 (11.4)	94 (18.7)	12 (18.2)
Distant metastasis (pM)
pM0	7 (36.8)	12 (27.3)	189 (37.5)
pM1	1 (5.3)	9 (20.5)	102 (20.2)
pMx	11 (57.9)	23 (54.5)	213 (42.3)	66 (100%)
Residual tumor
No residual tumor	3 (15.8)	12 (27.3)	229 (45.4)
Residual tumor	10 (52.6)	21 (47.7)	133 (26.4)
Missing	6 (31.6)	11 (25.0)	142 (28.2)	66 (100%)
Chemotherapy
Platinum-based	15 (78.9)	33 (75.0)	333 (66.1)
Others	0 (0)	1 (2.3)	0 (0)
No chemotherapy	0 (0)	0 (0)	5 (1.0)
Missing	4 (21.1)	10 (22.7)	166 (32.9)	66 (100%)
BRCA tumor status * (germline and somatic mt)
wt	6 (31.6)	7 (15.9)	11 (2.2)	57 (86.4)
BRCA1 mut	1 (5.3)	8 (18.2)	6 (1.2)	7 (10.6)
BRCA2 mut	1 (5.3)	2 (4.5)	5 (1.0)	2 (3.0)
Missing/uncertain	11 (57.9)	27 (61.4)	482 (95.6)	0 (0)
HRD tumor status *
HRD positive	5 (26.3)	14 (31.8)		29 (43.9)
HRD negative	6 (31.6)	7 (15.9)		37 (56.1)
Missing	8 (42.1)	23 (52.3)		0 (0)
Abbreviations: number of patients (n), Fédération Internationale de Gynécologie et d’Obstretique (FIGO), homologous recombination deficiency (HRD)* Status in tumor tissue was identical in all pairs of primary and recurrent samples

## Sheet: Table S2
Suplementry Tale S2. HTG EDgeSeq Oncology Biomarker Panel
Gene IDs:
ACTB	BAK1	CD209	CTSS	ENTPD1	GBP1	IGFBP3	LIFR	MYOD1	PIK3R5	RBL1	SMUG1	TOMM40
ATP5F1	BAMBI	CD22	CTSV	EOMES	GBP2	IGFBP4	LIG1	NAB2	PIM1	RBL2	SNAI1	TOP1
DDX5	BAP1	CD24	CUL2	EP300	GBP7	IGFBP5	LIG3	NAIP	PIM2	RBM10	SNAI2	TOP2A
EEF1G	BATF	CD27	CUL3	EPCAM	GCLC	IGFBP6	LIG4	NAMPT	PIM3	RBP1	SNAI3	TOP2B
GAPDH	BAX	CD274	CX3CL1	EPGN	GCLM	IGFBP7	LIN28A	NANOG	PIN1	RBPJ	SNCA	TOP3A
NCL	BBC3	CD276	CX3CR1	EPHA2	GDAP1	IHH	LIN28B	NAP1L1	PINX1	RBPMS2	SNRPB	TOP3B
OAZ1	BBS4	CD28	CXADR	EPHB4	GDF3	IKBKB	LIN9	NASP	PIR	RBX1	SOCS1	TOR1A
PPIA	BCAR1	CD33	CXCL1	EPO	GDF6	IKBKG	LINC00886	NAT1	PITRM1	RECQL5	SOCS2	TP53
RPL38	BCAT1	CD34	CXCL10	EPOR	GEMIN2	IL10	LIPA	NAT2	PITX2	REL	SOCS3	TP53AIP1
RPL6	BCCIP	CD38	CXCL11	EPS8	GFAP	IL10RA	LIPE	NAT8L	PKM	RELA	SOCS4	TP53BP2
RPS7	BCL10	CD3D	CXCL12	ER-013	GFRA1	IL10RB	LMO2	NAV2	PKMYT1	RELB	SOCS5	TP53I3
SLC25A3	BCL2	CD4	CXCL13	ER-028	GGH	IL11	LOX	NBN	PKP1	RELN	SOD2	TP63
SOD1	BCL2A1	CD40	CXCL14	ER-067	GHR	IL11RA	LOXL1	NCAM1	PLA1A	REST	SORBS1	TP73
TBP	BCL2L1	CD40LG	CXCL16	ER-099	GJA1	IL12A	LPCAT1	NCAPD3	PLA2G10	RET	SORD	TPD52
YWHAZ	BCL2L10	CD44	CXCL2	ER-109	GLI1	IL12B	LPL	NCK2	PLA2G2A	RFC1	SORT1	TPI1
A2M	BCL2L11	CD47	CXCL3	ER-120	GLI2	IL12RB2	LRG1	NCOA1	PLA2G3	RFC3	SOS1	TPO
ABCA2	BCL2L2	CD5	CXCL5	ER-147	GLI3	IL13	LRIG1	NCOA2	PLA2G4A	RFC4	SOS2	TPX2
ABCA3	BCL3	CD52	CXCL6	ER-154	GLIS3	IL13RA2	LRMP	NCOA3	PLA2G4C	RGS2	SOST	TRADD
ABCA4	BCL6	CD55	CXCL8	ER-160	GLUD1	IL15	LRP12	NCOA4	PLA2G4E	RHEB	SOX10	TRAF2
ABCA5	BCOR	CD59	CXCL9	ER-171	GLUL	IL16	LRP1B	NCOR1	PLA2G4F	RHOA	SOX15	TRAF3
ABCA9	BCR	CD63	CXCR1	ERBB2	GM2A	IL17A	LRP2	NCOR2	PLA2G5	RHOB	SOX17	TRAF6
ABCB11	BDNF	CD68	CXCR2	ERBB3	GML	IL17F	LRP5	NDC80	PLAT	RHOU	SOX2	TRAF7
ABCB4	BECN1	CD70	CXCR3	ERBB4	GMPS	IL17RB	LRP6	NDRG1	PLAU	RIF1	SOX3	TREX1
ABCB5	BFAR	CD74	CXCR4	ERCC1	GNA11	IL17RD	LRRFIP2	NEIL1	PLAUR	RIN1	SOX7	TRIB1
ABCB6	BHLHE40	CD79A	CXCR5	ERCC2	GNAI3	IL18	LRRK2	NEIL2	PLCB1	RIPK1	SOX9	TRIM28
ABCC1	BID	CD80	CXCR6	ERCC3	GNAQ	IL19	LTA	NEIL3	PLCB4	RIPK2	SP1	TRIM72
ABCC10	BIK	CD83	CXXC4	ERCC4	GNAS	IL1A	LTA4H	NEK2	PLCE1	RIPK3	SPARC	TRIP13
ABCC11	BIRC2	CD86	CXXC5	ERCC5	GNAZ	IL1B	LTB	NES	PLCG1	RIT1	SPATA2	TRIP4
ABCC12	BIRC3	CD8A	CYBA	ERCC6	GNG11	IL1R1	LTBP1	NF1	PLCG2	RND2	SPC25	TRRAP
ABCC2	BIRC5	CDC14A	CYBB	ERCC8	GNG12	IL1R2	LTBR	NF2	PLD1	RNF149	SPDEF	TSC1
ABCC3	BIRC6	CDC14B	CYCS	EREG	GNG4	IL1RAP	LTF	NFAT5	PLEK2	RNF4	SPEF1	TSC2
ABCC4	BIRC7	CDC16	CYLD	ERG	GNG7	IL1RN	LTN1	NFATC1	PLG	RNF43	SPHK1	TSC22D1
ABCC5	BLM	CDC20	CYP19A1	ERO1L	GNGT1	IL2	LY96	NFATC3	PLK1	RNH1	SPI1	TSC22D3
ABCC6	BLVRA	CDC25A	CYP1A1	ERRFI1	GNGT2	IL20	LYN	NFATC4	PLK2	RORC	SPINK1	TSHR
ABCD1	BMF	CDC25B	CYP1A2	ESM1	GNL3	IL20RA	LYVE1	NFE2L2	PLK3	ROS1	SPINK5	TSLP
ABCD3	BMI1	CDC25C	CYP1B1	ESR1	GNLY	IL20RB	LYZ	NFE2L3	PLK4	RPA1	SPOP	TSPAN13
ABCD4	BMP1	CDC34	CYP2A6	ESR2	GPAM	IL21	MACC1	NFKB1	PMAIP1	RPA3	SPP1	TSPAN14
ABCF1	BMP2	CDC42	CYP2B6	ESRRB	GPAT2	IL22	MAD2L1	NFKB2	PMEPA1	RPL13	SPRY1	TSPAN7
ABCG2	BMP4	CDC42BPA	CYP2C19	ETFA	GPC4	IL22RA1	MADCAM1	NFKBIA	PML	RPL35	SPRY2	TSPYL5
ABCG8	BMP5	CDC6	CYP2C8	ETS1	GPD2	IL22RA2	MADD	NFKBIE	PMS1	RPL5	SPRY4	TTC9
ABHD2	BMP6	CDC7	CYP2C9	ETS2	GPER1	IL23A	MAF	NFKBIZ	PMS2	RPRM	SQSTM1	TTF1
ACACA	BMP7	CDCA7	CYP2D6	ETV1	GPI	IL23R	MAFF	NGF	PMS2P3	RPS4X	SRA1	TTK
ACACB	BMP8A	CDH1	CYP2U1	ETV2	GPNMB	IL24	MAG	NGFR	PNKP	RPS6KA1	SRC	TUBB3
ACADS	BMP8B	CDH13	CYP3A4	ETV4	GPR126	IL27	MAGEA1	NGFRAP1	PNPLA2	RPS6KA5	SREBF1	TWIST1
ACKR1	BMPR1B	CDH15	CYP3A5	ETV5	GPR160	IL2RA	MAGEA10/MAGEA5	NKD1	POLB	RPS6KA6	SRF	TWIST2
ACKR2	BNIP2	CDH2	CYP4A22	ETV7	GPR17	IL2RB	MAGEA11	NKX2-1	POLD1	RPS6KB1	SRM	TXN
ACKR3	BNIP3	CDH3	CYP4V2	EVL	GPR180	IL2RG	MAGEA2	NKX2-5	POLD2	RPS6KB2	SRSF1	TXNIP
ACKR4	BNIP3L	CDH5	CYP7A1	EXO1	GPSM2	IL3	MAGEA4	NKX3-1	POLD3	RPTOR	SRSF2	TXNL1
ACLY	BOC	CDK1	CYR61	EXOC3	GRB10	IL33	MAGEB1	NLK	POLD4	RRAS2	SSX1	TXNL4B
ACSL3	BOD1	CDK16	DAAM1	EXOSC8	GRB2	IL3RA	MAGEB2	NLRP3	POLE2	RRM1	STAB1	TXNRD1
ACSL4	BOK	CDK2	DAB2	EXT1	GREM1	IL4	MAGEB3	NME1	POLL	RRM2	STAG2	TYK2
ACSL5	BRAF	CDK4	DAB2IP	EYA1	GRIA3	IL4R	MAGEC1	NME7	POLR2D	RRM2B	STAM	TYMP
ACTA2	BRCA1	CDK5	DACH1	EZH2	GRIN1	IL5	MAGEC2	NMU	POLR2H	RSPO1	STAT1	TYMS
ACTR1B	BRCA2	CDK5R1	DAPK1	EZR	GRIN2A	IL5RA	MAGED1	NNMT	POLR2J	RSPO2	STAT2	U2AF1
ACTR2	BRIP1	CDK5RAP1	DAPL1	F10	GRIN2B	IL6	MAGED2	NOD1	PORCN	RTN1	STAT3	UBB
ACTR3B	BTC	CDK6	DAXX	F11R	GRN	IL6R	MAGEE1	NOD2	POU5F1	RTN4RL1	STAT4	UBE2C
ACVR1B	BTG1	CDK7	DBI	F2	GRP	IL6ST	MAGEF1	NODAL	PPAP2A	RUNDC1	STAT5A	UBE2I
ACVR1C	BTG2	CDK8	DCK	F2R	GSC	IL7	MAGEL2	NOG	PPAP2B	RUNX1	STAT5B	UBE2T
ACVR2A	BTG3	CDK9	DDB2	F3	GSK3A	IL7R	MALT1	NOL3	PPARD	RUNX1T1	STAT6	UBE2Z
ADAM17	BTK	CDKL5	DDIT3	F8	GSK3B	IL9	MAML1	NOLC1	PPARG	RUNX2	STC1	UBE3A
ADAM23	BTRC	CDKN1A	DDIT4	FABP1	GSN	ILK	MAML2	NOS2	PPARGC1A	RUNX3	STC2	UBXN2A
ADAMTS1	BUB1	CDKN1B	DDR1	FABP4	GSR	INFA-Family	MAOA	NOS3	PPARGC1B	RUVBL1	STEAP1	UGT1A1
ADAR	BUB1B	CDKN1C	DDX10	FABP7	GSTA2	INHBA	MAOB	NOTCH1	PPAT	RXRG	STEAP4	UGT1A4
ADCK3	C17orf53	CDKN2A	DDX17	FADD	GSTM1	INHBB	MAP1B	NOTCH2	PPBP	S100A2	STK11	UGT1A6
ADIPOQ	C19orf40	CDKN2B	DDX39B	FAF1	GSTM3	INPP5J	MAP1LC3A	NOTCH4	PPIB	S100A4	STK3	UGT2B7
ADIPOR1	C1orf106	CDKN2C	DDX58	FAM105A	GSTP1	INS	MAP2K1	NOV	PPID	S100A6	STK32A	ULK1
ADIPOR2	C1orf159	CDKN2D	DDX59	FAM117B	GTF2H3	INSR	MAP2K2	NOX1	PPM1D	S100A7A	STK36	UNG
ADM	C1orf86	CDKN3	DEFB1	FAM133A	GTSE1	INTS7	MAP2K3	NOX4	PPP1R15A	S100A8	STK39	UQCRFS1
ADORA2A	C1QA	CDON	DEGS1	FAM162A	GUCY1A3	IRAK1	MAP2K4	NPC1	PPP2CA	S100B	STMN1	USF1
ADORA2B	C1S	CDX2	DENND4A	FAM213A	GUK1	IRAK2	MAP2K5	NPM1	PPP2CB	S1PR1	STRADA	USF2
ADRA1A	C3	CEACAM3	DEPDC1	FAM64A	GYS1	IRAK3	MAP2K6	NPM2	PPP2R1A	SACS	STRADB	USMG5
ADRA1B	C3AR1	CEACAM5	DES	FAM83B	GYS2	IRF1	MAP2K7	NPPB	PPP2R1B	SAFB	STUB1	UTF1
ADRA1D	C5	CEACAM7	DESI1	FANCA	GZMA	IRF2	MAP3K1	NPR1	PPP2R2B	SALL4	STX11	UTY
ADRA2A	C5AR1	CEBPA	DFFA	FANCB	GZMB	IRF3	MAP3K12	NQO1	PPP2R2C	SAP30	STX1A	VAMP8
ADRA2B	C5orf55	CEBPB	DHCR24	FANCC	GZMH	IRF4	MAP3K13	NR0B1	PPP2R4	SAV1	SUFU	VANGL2
ADRA2C	CA12	CEBPD	DHH	FANCE	H2AFX	IRF5	MAP3K14	NR0B2	PPP3CA	SCAPER	SULT1A1	VAPA
AFF1	CA9	CEBPE	DHX58	FANCF	H3F3A	IRF6	MAP3K2	NR1H3	PPP3CB	SCN1A	SULT1B1	VASH1
AGER	CACNA1C	CECR6	DIABLO	FANCG	H3F3C	IRF7	MAP3K3	NR1H4	PPP3CC	SCN3A	SULT2A1	VCAM1
AGFG1	CACNA1D	CELSR2	DIAPH3	FANCL	HAND1	IRF8	MAP3K4	NR1I2	PPP3R1	SCUBE1	SUMO1	VCAN
AGGF1	CACNA1E	CENPF	DICER1	FAS	HAVCR2	IRF9	MAP3K5	NR3C1	PPP3R2	SCUBE2	SUSD3	VDAC1
AGT	CACNA1G	CENPN	DISP1	FASLG	HBEGF	IRGM	MAP3K8	NR4A1	PRAME	SEC14L2	SUV39H2	VDAC2
AHNAK	CACNA1H	CEP55	DISP2	FASN	HDAC1	IRS1	MAP4K1	NR4A3	PRC1	SEC22C	SWAP70	VDR
AHNAK2	CACNA2D1	CES1	DKC1	FAT4	HDAC10	IRS2	MAP7D1	NR5A2	PRDM1	SEC61G	SYCP2	VEGFA
AHR	CACNA2D2	CES2	DKK1	FBN1	HDAC11	ISG15	MAPK1	NR6A1	PRDM14	SELE	SYK	VEGFB
AHRR	CACNA2D3	CFLAR	DKK2	FBP1	HDAC2	ISL1	MAPK10	NRAS	PRDM2	SELM	SYNCRIP	VEGFC
AICDA	CACNA2D4	CFTR	DKK3	FBXO5	HDAC3	ITGA2	MAPK11	NRG1	PRDX6	SENP1	SYP	VGLL4
AIFM1	CACNB2	CHAD	DKK4	FBXW11	HDAC4	ITGA3	MAPK12	NRG2	PRF1	SERPINA3	T	VHL
AIMP2	CACNB3	CHD1	DLC1	FBXW7	HDAC5	ITGA4	MAPK13	NRG3	PRICKLE1	SERPINA9	TADA3	VIPR1
AK1	CACNB4	CHD7	DLGAP5	FCER2	HDAC6	ITGA5	MAPK14	NRG4	PRKAA1	SERPINB2	TAGLN	VPS13A
AK2	CACNG1	CHDH	DLK1	FCGR1A	HDAC7	ITGA6	MAPK3	NRIP1	PRKAA2	SERPINB5	TAL1	VSNL1
AK3	CACNG4	CHEK1	DLL1	FCGR1B	HDAC8	ITGA7	MAPK6	NRP1	PRKAB1	SERPINC1	TAP1	VTCN1
AKAP1	CACNG6	CHEK2	DLL3	FEM1B	HECTD4	ITGA8	MAPK7	NRP2	PRKAB2	SERPINE1	TAP2	WASL
AKR1B1	CACYBP	CHGA	DLL4	FEN1	HELLS	ITGA9	MAPK8	NSD1	PRKACA	SERPINF1	TAT	WEE1
AKR1C3	CAD	CHI3L1	DMC1	FES	HERC3	ITGAM	MAPK8IP2	NT5E	PRKACB	SERPINH1	TAZ	WHSC1
AKT1	CADM1	CHI3L2	DMD	FGF1	HERPUD1	ITGAV	MAPK9	NTF3	PRKACG	SERTAD1	TBK1	WHSC1L1
AKT1S1	CALD1	CHMP4B	DNAJA1	FGF10	HES1	ITGB1	MAPKAPK2	NTHL1	PRKAG1	SETBP1	TBL1X	WIF1
AKT2	CALM1	CHPT1	DNAJA2	FGF11	HES5	ITGB2	MAPKAPK3	NTN3	PRKAG2	SETD2	TBL1XR1	WIPI1
AKT3	CALML3	CHRNA1	DNAJA3	FGF12	HEY1	ITGB3	MAPKAPK5	NTRK1	PRKAG3	SF3A1	TBL1Y	WISP1
ALAS1	CALML5	CHRNB1	DNAJA4	FGF13	HEY2	ITGB4	MAPKAPK5-AS1	NTRK2	PRKAR1A	SF3B1	TBX21	WISP2
ALB	CALML6	CHSY1	DNAJB1	FGF14	HEYL	ITGB6	MAPRE2	NUDT13	PRKAR1B	SF3B5	TBX3	WNT1
ALCAM	CALR	CHUK	DNAJB11	FGF16	HGF	ITGB7	MAPT	NUF2	PRKAR2A	SFN	TCF3	WNT10A
ALDH1A1	CAMK2B	CIC	DNAJB12	FGF17	HHAT	ITGB8	MAT2A	NUMB	PRKAR2B	SFRP1	TCF4	WNT10B
ALDH1A3	CAMK2N1	CIDEA	DNAJB13	FGF18	HHEX	ITLN2	MAX	NUMBL	PRKCA	SFRP2	TCF7	WNT11
ALDH2	CAMKK1	CIDEB	DNAJB14	FGF19	HHIP	ITM2A	MAZ	NUP62	PRKCB	SFRP4	TCF7L1	WNT16
ALDH4A1	CAMKK2	CIRBP	DNAJB2	FGF2	HIC1	ITPKB	MBL2	NUPR1	PRKCD	SGK1	TCL1A	WNT2
ALDOC	CAPN1	CITED2	DNAJB5	FGF20	HIF1A	JAG1	MCCC1	NUSAP1	PRKCE	SGK2	TCL1B	WNT2B
ALK	CAPN2	CKB	DNAJB6	FGF21	HIF1AN	JAG2	MCL1	OAS1	PRKCG	SH2B1	TCP1	WNT3
ALKBH2	CAPN3	CKLF	DNAJB7	FGF22	HIF3A	JAK1	MCM2	OASL	PRKCZ	SH3PXD2A	TDG	WNT3A
ALKBH3	CAPN5	CKMT1A	DNAJB8	FGF23	HIST1H3H	JAK2	MCM3	OCLN	PRKDC	SHC1	TDGF1	WNT4
ALPL	CAPN6	CKMT2	DNAJB9	FGF3	HJURP	JAK3	MCM4	ODC1	PRKG1	SHC2	TEK	WNT5A
AMER1	CAPN7	CKS1B	DNAJC1	FGF4	HK2	JMJD1C	MCM5	OGG1	PRKX	SHC3	TEP1	WNT5B
AMFR	CAPNS1	CKS2	DNAJC10	FGF5	HLA-A	JMJD6	MCM6	OLIG2	PRL	SHC4	TERF1	WNT6
AMH	CARD11	CLCA2	DNAJC11	FGF6	HLA-B	JPH3	MCM7	OLR1	PRLR	SHH	TERF2IP	WNT7A
AMOT	CARM1	CLCF1	DNAJC12	FGF7	HLA-E	JUN	MDC1	OMD	PRMT1	SHMT1	TERT	WNT7B
ANAPC2	CASP1	CLDN3	DNAJC13	FGF8	HMGA1	JUNB	MDK	OPCML	PRMT6	SIAH1	TESC	WNT8A
ANG	CASP10	CLIC1	DNAJC14	FGF9	HMGA2	JUND	MDM2	OR10J3	PRMT8	SIL1	TET2	WNT8B
ANGPT1	CASP12	CLIC3	DNAJC15	FGFBP1	HMGB1	KAT2B	MDM4	ORC6	PROK1	SIN3A	TFDP1	WNT9A
ANGPT2	CASP14	CMC2	DNAJC16	FGFR1	HMGB2	KAT5	MECOM	ORM1	PROK2	SIN3B	TFDP2	WNT9B
ANGPTL1	CASP2	CMKLR1	DNAJC17	FGFR1OP	HMGB3	KATNBL1	MED1	ORM2	PROM1	SIRT1	TFF1	WT1
ANGPTL4	CASP3	CMTM1	DNAJC18	FGFR2	HMGCR	KCND2	MED12	OSM	PRR15L	SIRT2	TFF3	WWC1
ANKRD37	CASP4	CMTM2	DNAJC21	FGFR3	HMGCS2	KCNIP1	MED23	OTX2	PSG2	SIRT3	TFPI2	WWOX
ANLN	CASP5	CMTM3	DNAJC22	FGFR4	HMGXB3	KCNK5	MED24	P4HA1	PSIP1	SIRT4	TGFA	XAB2
ANPEP	CASP6	CMTM4	DNAJC3	FGFRL1	HMOX1	KCTD11	MEF2C	P4HB	PSMD2	SIX1	TGFB1	XBP1
ANXA1	CASP7	CNIH4	DNAJC4	FGL2	HNF1A	KDM1A	MEIS1	PA2G4	PSMD7	SKP2	TGFB2	XCL1
ANXA2	CASP8	CNOT3	DNAJC5	FHIT	HNF1B	KDM3A	MELK	PABPC1	PSMG1	SLA	TGFB3	XCL2
ANXA3	CASP8AP2	CNPY1	DNAJC5B	FIGF	HNF4A	KDM3B	MEN1	PAF1	PSRC1	SLAMF7	TGFBI	XCR1
ANXA8	CASP9	CNPY2	DNAJC5G	FKBP1A	HNRNPA1	KDM4B	MERTK	PAG1	PTCH1	SLC10A1	TGFBR1	XIAP
AP2B1	CAV1	CNPY3	DNAJC6	FKBP5	HNRNPA2B1	KDM5B	MESP1	PAICS	PTCH2	SLC10A2	TGFBR2	XPA
APAF1	CAV2	CNPY4	DNAJC7	FKBP8	HNRNPU	KDM5C	MET	PAK1	PTCHD1	SLC11A1	THAP11	XPC
APBB1	CBL	CNTF	DNAJC8	FLII	HOXA10	KDM6A	MFNG	PAK1IP1	PTCHD2	SLC15A1	THBS1	XRCC1
APC	CBLC	CNTFR	DNAJC9	FLJ10474	HOXA11	KDM7A	MGA	PAK3	PTCHD3	SLC15A2	THBS2	XRCC2
APCS	CBX3	COL11A1	DNMT1	FLNA	HOXA9	KDR	MGAT4A	PAK7	PTCRA	SLC16A1	THBS4	XRCC3
APEX1	CBX5	COL11A2	DNMT3A	FLNC	HOXB13	KEAP1	MGEA5	PALB2	PTDSS1	SLC16A2	THEM4	XRCC4
APEX2	CCBL2	COL17A1	DNTT	FLOT2	HOXD1	KIF14	MGMT	PALM2(AKAP2)	PTEN	SLC16A3	THPO	XRCC5
APH1B	CCDC103	COL18A1	DPPA2	FLRT1	HPGD	KIF2C	MGST1	PARK7	PTGR1	SLC19A1	THY1	XRCC6
APOC2	CCL1	COL1A1	DPPA3	FLRT2	HPN	KIF3A	MIA	PARP1	PTGS1	SLC19A2	TIAM1	XRCC6BP1
APOC4	CCL11	COL1A2	DPPA4	FLRT3	HPSE	KIF3B	MIF	PARP2	PTGS2	SLC19A3	TICAM1	YAP1
APOL3	CCL13	COL27A1	DPPA5	FLT1	HRAS	KIF5B	MIXL1	PARP3	PTHLH	SLC22A1	TIE1	YBX3
APP	CCL14	COL2A1	DPYSL4	FLT3	HRK	KIT	MKI67	PARP4	PTK2	SLC22A2	TIFA	YWHAH
APPBP2	CCL15	COL3A1	DSC2	FLT3LG	HSD17B12	KITLG	MKNK1	PAX3	PTN	SLC22A3	TIMP1	YY1
AQP1	CCL16	COL4A2	DSG3	FLT4	HSD17B4	KL	MLF1	PAX5	PTP4A1	SLC22A6	TIMP2	ZAK
AQP2	CCL17	COL4A3	DSP	FMO3	HSF1	KLB	MLH1	PAX6	PTPN1	SLC22A7	TIMP3	ZBTB10
AQP4	CCL18	COL4A4	DST	FMO5	HSF2	KLF12	MLH3	PAX8	PTPN11	SLC22A8	TINF2	ZBTB16
AQP7	CCL19	COL4A5	DTX1	FN1	HSF4	KLF17	MLLT3	PBRM1	PTPN5	SLC22A9	TIPARP	ZBTB32
AQP9	CCL2	COL4A6	DTX3	FOS	HSP90AA1	KLF4	MLLT4	PBX1	PTPRC	SLC25A13	TIRAP	ZEB1
AR	CCL20	COL5A1	DTX4	FOSL1	HSP90B1	KLHDC10	MLPH	PBX3	PTPRR	SLC25A4	TK1	ZEB2
ARAF	CCL21	COL5A2	DUSP1	FOXA1	HSPA12A	KLK1	MLYCD	PCK1	PTTG1	SLC26A2	TLR1	ZFP36L1
AREG	CCL22	COL6A6	DUSP10	FOXA2	HSPA14	KLK2	MME	PCNA	PTTG2	SLC27A4	TLR2	ZFP42
ARHGAP44	CCL23	COL9A3	DUSP2	FOXC1	HSPA1A	KLK3	MMP11	PCNX	PUS1	SLC28A1	TLR3	ZFX
ARHGEF16	CCL24	COMMD4	DUSP4	FOXC2	HSPA1B	KLK4	MMP14	PCOLCE	PVR	SLC28A2	TLR4	ZHX2
ARID1A	CCL25	COMP	DUSP5	FOXD3	HSPA1L	KLK5	MMP2	PCSK6	PYCARD	SLC28A3	TLR5	ZIC1
ARID1B	CCL26	COPS5	DUSP6	FOXE1	HSPA2	KLRB1	MMP3	PDCD1	PYCR1	SLC29A1	TLR6	ZIC2
ARID2	CCL27	COX5A	DUSP8	FOXI1	HSPA4	KLRD1	MMP7	PDCD1LG2	PYGL	SLC29A2	TLR7	ZNF189
ARMC1	CCL28	COX7B	DVL1	FOXL2	HSPA4L	KLRG1	MMP9	PDGFA	QDPR	SLC2A1	TLR8	ZNF385B
ARNT	CCL3	CP	DVL2	FOXO1	HSPA5	KMT2B	MMS19	PDGFB	QSOX2	SLC2A13	TLR9	ZNF420
ARNT2	CCL4	CPT1A	E2F1	FOXO3	HSPA6	KMT2C	MNAT1	PDGFC	RAB23	SLC2A14	TLX1	ZNF502
ASB13	CCL5	CPT1B	E2F3	FOXO4	HSPA8	KMT2D	MOB1B	PDGFD	RAB25	SLC2A2	TMEFF1	ZNF552
ASB16-AS1	CCL7	CPT1C	E2F5	FOXP1	HSPA9	KNG1	MOS	PDGFRA	RAB27B	SLC2A3	TMEM116	ZNF589
ASB9	CCL8	CPT2	EAF2	FOXP3	HSPB1	KNTC1	MPG	PDGFRB	RAB4A	SLC2A4	TMEM123	ZNF805
ASNS	CCNA1	CRADD	EBAG9	FOXRED1	HSPB2	KPNA2	MPL	PDIA4	RAB6B	SLC31A1	TMEM132A
ASPM	CCNA2	CREB1	EBF4	FPR1	HSPB3	KRAS	MPO	PDK1	RAC1	SLC38A2	TMEM45A
ASXL1	CCNB1	CREB3L1	ECI2	FRMD6	HSPB6	KREMEN1	MRE11A	PDK2	RAC2	SLC38A5	TMEM45B
ATAD2	CCNB2	CREB3L3	ECT2	FRS2	HSPB7	KRT13	MRPL13	PDLIM7	RAC3	SLC39A6	TMEM57
ATF1	CCNB3	CREB3L4	EDA2R	FRS3	HSPB8	KRT14	MS4A1	PDPK1	RACGAP1	SLC3A1	TMEM74B
ATF2	CCNC	CREB5	EDIL3	FRZB	HSPBAP1	KRT16	MSH2	PDPN	RAD1	SLC3A2	TMPRSS2
ATF4	CCND1	CREBBP	EDN1	FST	HSPD1	KRT17	MSH3	PDZK1	RAD17	SLC45A3	TMSB10
ATF6	CCND2	CRK	EEF2K	FTH1	HSPE1	KRT18	MSH4	PECAM1	RAD18	SLC5A1	TNC
ATF6B	CCND3	CRLF2	EFNA1	FUBP1	HSPH1	KRT19	MSH5	PELP1	RAD21	SLC5A3	TNF
ATG12	CCNE1	CRLS1	EFNA2	FUS	HTT	KRT5	MSH6	PER1	RAD23A	SLC5A4	TNFAIP2
ATG13	CCNE2	CRP	EFNA3	FUT8	HUS1	KRT6A	MSI1	PEX12	RAD23B	SLC7A11	TNFAIP3
ATG16L1	CCNF	CRTAC1	EFNA5	FYN	IBSP	KRT7	MSL2	PF4	RAD50	SLC7A5	TNFRSF10A
ATG3	CCNG1	CRTC2	EFNB1	FZD1	ICAM1	KRT8	MSN	PF4V1	RAD51	SLC7A6	TNFRSF10B
ATG5	CCNG2	CRY1	EFNB2	FZD10	ICOS	KSR1	MSR1	PFDN1	RAD51B	SLC7A7	TNFRSF10C
ATG7	CCNH	CRYAA	EGF	FZD2	ID1	L1CAM	MST1	PFDN2	RAD51C	SLC7A8	TNFRSF10D
ATM	CCNO	CRYAB	EGFR	FZD3	ID2	LAG3	MST1R	PFKFB1	RAD51D	SLC7A9	TNFRSF11B
ATP5A1	CCNT1	CSDE1	EGLN1	FZD4	ID3	LAMA1	MSTN	PFKFB2	RAD52	SLCO1A2	TNFRSF12A
ATP5G1	CCR1	CSF1	EGLN2	FZD5	ID4	LAMA3	MT1A	PFKFB3	RAD54L	SLCO1B1	TNFRSF14
ATP6V0C	CCR10	CSF1R	EGR1	FZD6	IDH1	LAMA5	MT1X	PFKFB4	RAD9A	SLCO1B3	TNFRSF17
ATP6V1G2	CCR2	CSF2	EGR3	FZD7	IDH2	LAMB3	MT2A	PFKL	RAF1	SLCO2A1	TNFRSF1B
ATP7A	CCR3	CSF3	EI24	FZD8	IDO1	LAMB4	MTA1	PGC	RAG1	SLCO2B1	TNFRSF21
ATP7B	CCR4	CSF3R	EIF2AK2	FZD9	IDO2	LAMC2	MTCP1	PGF	RALA	SLCO3A1	TNFRSF25
ATR	CCR5	CSNK1A1	EIF4A1	GAA	IER3	LAMC3	MTDH	PGR	RAMP1	SLCO4A1	TNFRSF4
ATRX	CCR6	CSNK1E	EIF4B	GAB1	IFI27	LAMP5	MTFP1	PHB	RAMP2	SLIT2	TNFRSF8
ATXN1	CCR7	CSNK2A1	EIF4E	GABBR2	IFIT2	LAMTOR3	MTHFD1	PHB2	RAMP3	SLK	TNFRSF9
ATXN3	CCR8	CSNK2B	EIF4EBP1	GADD45A	IFNA2	LAT	MTMR2	PHF6	RAP1A	SMAD1	TNFSF10
AURKA	CCR9	CST6	EIF4G1	GADD45B	IFNA5	LATS1	MTOR	PHGDH	RARA	SMAD2	TNFSF11
AURKB	CCRL2	CSTB	EIF5B	GADD45G	IFNAR1	LATS2	MTSS1	PIAS1	RARB	SMAD3	TNFSF13B
AURKC	CCS	CTGF	EIF6	GAL	IFNB1	LCN1	MUC1	PIAS2	RASA1	SMAD4	TNFSF14
AXIN1	CCT2	CTLA4	ELAVL1	GALNT3	IFNG	LCN2	MUTYH	PIAS3	RASA4	SMAD5	TNFSF15
AXIN2	CCT3	CTNNA1	ELK1	GALNT5	IFNGR1	LECT1	MVP	PIAS4	RASAL1	SMAD7	TNFSF8
AXL	CCT4	CTNNB1	ELL2	GAMT	IFNL3	LEF1	MX1	PIDD1	RASD1	SMAD9	TNFSF9
B3GNT8	CCT5	CTNNBIP1	ELMO1	GAS1	IFNW1	LEFTY1	MXI1	PIK3C2A	RASGRF1	SMARCA4	TNKS
BAD	CCT6A	CTNND2	EML4	GAS6	IFRD1	LEFTY2	MYB	PIK3C3	RASGRF2	SMARCB1	TNKS2
BAG1	CCT6B	CTPS1	EMP1	GATA1	IFT52	LEP	MYBL1	PIK3CA	RASGRP1	SMC1A	TNN
BAG2	CCT7	CTSA	EMP3	GATA2	IGF1	LEPR	MYBL2	PIK3CB	RASGRP2	SMC1B	TNNC2
BAG3	CD14	CTSB	EN2	GATA3	IGF1R	LETMD1	MYC	PIK3CD	RASSF1	SMC3	TNNI2
BAG4	CD160	CTSC	ENDOD1	GATA4	IGF2	LFNG	MYCL	PIK3CG	RASSF7	SMC4	TNNI3
BAG5	CD163	CTSD	ENDOG	GATA5	IGF2R	LGALS1	MYCN	PIK3R1	RB1	SMO	TNR
BAI1	CD19	CTSH	ENG	GATA6	IGFBP1	LGALS3	MYD88	PIK3R2	RB1CC1	SMPDL3B	TNXB
BAIAP3	CD2	CTSL	ENO1	GBE1	IGFBP2	LIF	MYLIP	PIK3R3	RBBP8	SMS	TOLLIP

## Sheet: Table S3
Supplementary Table S3. Antibody information
Gene	Antibody	Manufacturer	Clonality	Dilution	Positive control tissue	Negative control tissue
AHRR	Anti-AHRR antibody ab108518	Abcam, Cambridge, UK	Polyclonal	1: 3000	Testis	Colon
COL5A2	Anti-Collagen V α2 antibody (SAB4500385)	Sigma-Aldrich, Merck Darmstadt, Germany	Polyclonal	1:100	Smooth muscle	Liver
FABP4	Anti-FABP4 antibody ab92501	Abcam, Cambridge, UK	Monoclonal [EPR3579]	1:1500	Breast, Adipose tissue	Liver
HMGCS2	Anti-HMGCS2 antibody ab137043	Abcam, Cambridge, UK	Monoclonal [EPR8642]	1:200	Liver, Colon	Pancreas, Placenta
ITGA5	Anti-Integrin alpha 5 antibody ab112183	Abcam, Cambridge, UK	Polyclonal	1:600	Placenta	Testis
SFRP2	Anti-SFRP2 antibody ab92667	Abcam, Cambridge, UK	Polyclonal	1:25	Breast, Testis	Lymphatic tissue
WNT9B	Anti-Wnt9b antibody ab151220	Abcam, Cambridge, UK	Polyclonal	1:500	Breast cancer	Stomach

## Sheet: Table S4
Supplementary Table S4. Settings for digital image analysis in QuPath
	AHRR	COL5A2	FABP4	HMGCS2	ITGA5	SFRP2	WNT9B	WNT9B	Negative Controls
CELL DETECTION							cytoplasmatic	nucleus
Setup parameters
Detection image	Hematoxylin OD	Hematoxylin OD	Hematoxylin OD	Hematoxylin OD	Hematoxylin OD	Hematoxylin OD	Hematoxylin OD	Hematoxylin OD	Hematoxylin OD
Requested pixel size	0.5	0.5	0.5	0.5	0.5	0.5	0.5	0.5	0.5
Nucleus parameters
Backround radius	8	8	10	10	8	10	8	8	10
Median filter radius	0	0	0	0	0	0	0	0	0
Sigma	2	2.2	2	2.2	2	2	2	2	2
Minimum area	10	10	10	10	10	10	10	10	10
Maximum area	400	400	400	400	400	400	400	400	400
Intensity parameters
Treshhold	0.05	0.06	0.03	0.05	0.05	0.06	0.05	0.05	0.06
Max backround intensity	2	2	2	2	2	2	2	2	2
Split by shape	yes	yes	yes	yes	yes	yes	yes	yes	yes
Exclude DAB	no	no	no	no	no	no	no	no	no
Cell parameters
Cell expansion	5	5	5	5	5	5	5	5	5
Include cell nucleus	yes	yes	yes	yes	yes	yes	yes	yes	yes
General parameters
Smooth boundaries	yes	yes	yes	yes	yes	yes	yes	yes	yes
Make measurements	yes	yes	yes	yes	yes	yes	yes	yes	yes
DETECTION CLASSIFIER
Classifier type	Random Trees	Random Trees	Random Trees	Random Trees	Random Trees	Random Trees	Random Trees	Random Trees	No classification
Intensity feature	Cytoplasm: DAB OD MEAN	Cytoplasm: DAB OD MEAN	Cytoplasm: DAB OD MEAN	Cytoplasm: DAB OD MEAN	Cytoplasm: DAB OD MEAN	Cytoplasm: DAB OD MEAN	Cytoplasm: DAB OD MEAN	Nucleus: DAB OD MEAN	Cytoplasm: DAB OD MEAN
Treshhold 1+	0.05	0.08	0.04	0.02	0.05	0.06	0.04	0.1	0.02
Treshhold 2+	0.1	0.15	0.08	0.06	0.15	0.12	0.08	0.2	0.04
Treshhold 3+	0.15	0.25	0.16	0.12	0.25	0.2	0.12	0.3	0.08
Auto-update	yes	yes	yes	yes	yes	yes	yes	yes	no
Abbreviations: Optical density (OD), 3,3′-Diaminobenzidine (DAB)

## Sheet: Table S5
Supplementary Table S5. Differentially expressed genes in primary and recurrent HGSOC samples
	log2FC	AveExpr	t	P.Value	adj.P.Val	B
DLK1	-2.60463	4.56386	-5.25256	2.15316e-05	0.00687935	2.80623
FOXL2	-2.23263	5.05218	-5.93132	3.93346e-06	0.00502696	4.36067
ABCG8	-2.03767	3.86947	-4.37041	0.000203421	0.0133319	0.742257
CYP2B6	-2.00065	4.16869	-4.63369	0.000103911	0.012984	1.36004
GATA4	-1.96811	3.90921	-3.58938	0.00146543	0.0231887	-1.06846
HNF4A	-1.91416	3.53256	-4.78363	7.08861e-05	0.0129418	1.71175
SOX3	-1.78186	4.16456	-4.30082	0.000242906	0.0133726	0.579162
SLC22A9	-1.72294	4.23582	-4.14416	0.000361923	0.0159496	0.212718
CYP2C19	-1.71148	3.60171	-4.05323	0.000455935	0.0161849	0.00066578
CCL8	-1.7027	2.10852	-3.62147	0.00135271	0.0227719	-0.995389
ABCC11	-1.69734	3.24686	-3.78145	0.00090599	0.0196281	-0.628884
ABCC6	-1.69377	3.74771	-4.439	0.000170773	0.012984	0.903131
ESR2	-1.69214	4.44326	-5.69994	6.99199e-06	0.00595718	3.83591
KLK2	-1.68463	4.05749	-5.50212	1.14759e-05	0.00687935	3.38284
PTCH2	-1.66473	5.19495	-5.11917	3.0188e-05	0.0085734	2.49612
FLRT1	-1.65709	3.71708	-4.28764	0.000251206	0.0133726	0.548276
LRP1B	-1.65093	4.42334	-3.52545	0.00171799	0.0249499	-1.2135
MAGEA1	-1.64449	4.01075	-3.77872	0.000912227	0.0196281	-0.635164
CAMK2B	-1.64306	2.3091	-3.64202	0.00128503	0.0221929	-0.948509
COL11A2	-1.62458	3.9243	-3.87936	0.000707937	0.0175678	-0.402943
RSPO2	-1.60596	4.13181	-3.96664	0.000567795	0.0165652	-0.200677
LECT1	-1.58407	2.91302	-3.01365	0.00598124	0.0451189	-2.34364
IL3	-1.58281	3.05194	-3.47566	0.0019437	0.0261302	-1.32597
FGF19	-1.57671	3.4561	-4.43206	0.000173826	0.012984	0.886833
CDX2	-1.57523	2.07436	-3.10818	0.00476947	0.0398391	-2.1398
CACNG6	-1.5631	3.44076	-3.50764	0.00179562	0.0252176	-1.25378
WNT3A	-1.55122	3.92015	-3.4473	0.00208494	0.0270049	-1.38983
RXRG	-1.52507	4.2337	-3.34485	0.00268317	0.030691	-1.61916
FGF6	-1.52032	4.2394	-5.38208	1.55241e-05	0.00687935	3.10613
FMO3	-1.51001	4.06269	-4.06478	0.00044276	0.016167	0.0275864
S100A7A	-1.49857	4.72205	-4.73881	7.94685e-05	0.012984	1.60666
EN2	-1.49715	4.0084	-4.17473	0.000334858	0.0150157	0.284121
FAM133A	-1.49407	4.27544	-4.03762	0.000474341	0.0161849	-0.0356609
CEACAM7	-1.49116	2.50685	-2.93857	0.0071483	0.0490165	-2.50364
CNPY1	-1.47857	3.73258	-4.07678	0.000429481	0.0161635	0.0555416
OPCML	-1.47839	4.14641	-3.77604	0.000918396	0.0196281	-0.641334
KLF17	-1.47601	3.25351	-3.40718	0.0023019	0.0280174	-1.47989
CSF3	-1.45584	4.64802	-3.96664	0.0005678	0.0165652	-0.200685
UGT1A6	-1.45038	4.16577	-3.60624	0.0014051	0.0229314	-1.03008
KCNIP1	-1.44741	4.56543	-4.13535	0.000370118	0.0160323	0.19215
OR10J3	-1.44332	4.42285	-4.29949	0.000243729	0.0133726	0.576051
COL2A1	-1.4382	4.93274	-4.51946	0.000139079	0.012984	1.09193
GDF3	-1.43555	4.30151	-3.30104	0.00298713	0.0318246	-1.71655
SLC10A2	-1.42835	4.31508	-3.42145	0.00222229	0.0275059	-1.44788
MAGEA2	-1.42526	5.19039	-4.3027	0.000241746	0.0133726	0.58356
OLIG2	-1.41896	3.63471	-4.24431	0.000280517	0.0136376	0.446836
KRT13	-1.41825	4.3214	-4.00792	0.000511437	0.0165652	-0.104768
THPO	-1.41613	4.90967	-4.29296	0.000247822	0.0133726	0.560743
NR1H4	-1.40422	4.02525	-3.79498	0.000875668	0.0195235	-0.59772
PTCHD2	-1.39539	4.27425	-3.69061	0.00113798	0.0210826	-0.837444
PLG	-1.39311	4.04971	-3.70942	0.00108559	0.0208628	-0.794349
PPP2R2B	-1.39212	3.94692	-3.48181	0.00191434	0.0261302	-1.3121
CALML3	-1.38818	1.97738	-2.99496	0.00625333	0.045798	-2.38362
SERPINA9	-1.37024	3.96336	-3.72878	0.00103412	0.0204986	-0.74993
APCS	-1.36805	3.69087	-2.97469	0.00656207	0.0469586	-2.42689
PTPN5	-1.36162	3.8939	-3.78552	0.000896758	0.0196281	-0.619508
IL12RB2	-1.35614	4.11704	-3.76566	0.000942674	0.0197498	-0.665215
SLC22A7	-1.33493	4.4263	-4.26824	0.00026393	0.0134921	0.502856
IL19	-1.31488	4.48646	-3.31427	0.00289197	0.031307	-1.68718
TP53AIP1	-1.30647	4.19964	-4.05243	0.000456854	0.0161849	-0.00118176
LCN1	-1.30134	4.98626	-3.95601	0.000583281	0.0165652	-0.22536
SLC3A1	-1.29693	4.41812	-3.92168	0.000636179	0.0172986	-0.30497
ABCC12	-1.29536	4.01151	-3.40145	0.00233462	0.0282485	-1.49272
PLA2G4E	-1.28529	4.2501	-4.44049	0.000170127	0.012984	0.906617
RPRM	-1.27959	4.00509	-3.66153	0.00122387	0.0218157	-0.90395
SLC22A8	-1.27135	4.02025	-3.83763	0.000786497	0.0182753	-0.499365
MAGEC1	-1.26677	4.49168	-3.39421	0.00237662	0.0282541	-1.50893
CXCL11	-1.26279	4.31029	-2.96738	0.00667684	0.0474022	-2.44245
FGF23	-1.26238	4.05231	-3.26223	0.00328404	0.0334423	-1.80245
CHAD	-1.25791	4.37055	-5.33067	1.76745e-05	0.00687935	2.98724
HSPA2	-1.25422	3.87538	-4.27966	0.000256361	0.0133726	0.529603
PSG2	-1.24722	5.37606	-3.33309	0.00276171	0.030691	-1.64535
HNF1B	-1.24588	4.56267	-4.5704	0.000122124	0.012984	1.2115
LEFTY2	-1.24316	4.44596	-4.8825	5.50998e-05	0.0117363	1.94336
CYP1A2	-1.23962	4.22629	-4.39097	0.000193034	0.012984	0.790455
WNT8B	-1.22987	4.34455	-4.82055	6.45203e-05	0.0126857	1.79826
UGT1A1	-1.2297	4.34445	-3.5648	0.0015579	0.0237024	-1.1243
NPPB	-1.2252	4.18957	-3.9674	0.000566708	0.0165652	-0.19892
RTN4RL1	-1.21985	4.26854	-4.18437	0.000326745	0.0150157	0.306657
S100A8	-1.2185	4.86363	-4.09543	0.000409618	0.0161635	0.0990212
TLX1	-1.21841	4.11748	-3.06714	0.00526341	0.0419105	-2.22861
IL24	-1.21461	3.99913	-2.96624	0.00669491	0.0474022	-2.44488
MBL2	-1.20827	3.87958	-3.33826	0.00272691	0.030691	-1.63384
KLB	-1.20766	4.14471	-3.03029	0.00574836	0.0447952	-2.30793
WNT9B	-1.20215	4.38668	-3.31273	0.00290288	0.031307	-1.69059
LMO2	-1.19787	4.29207	-3.88227	0.000702768	0.0175678	-0.396226
FZD9	-1.19581	3.85845	-3.08593	0.00503143	0.0409565	-2.188
HOXA10	-1.18849	3.90711	-4.52185	0.000138232	0.012984	1.09756
GSTA2	-1.1845	5.164	-3.14579	0.00435619	0.0378482	-2.058
TP73	-1.17935	4.43205	-3.54403	0.00164051	0.0240985	-1.17142
CRYAA	-1.17901	4.30868	-4.24115	0.000282783	0.0136376	0.439441
IFNA5	-1.17551	4.29624	-3.2473	0.00340569	0.0340037	-1.8354
HOXA11	-1.17546	3.03631	-3.24373	0.0034355	0.0340354	-1.84329
CYP1A1	-1.17515	4.20521	-4.22956	0.000291252	0.0137859	0.412322
GATA5	-1.17029	4.37131	-2.95679	0.00684662	0.0478141	-2.46498
MPO	-1.16306	4.0224	-3.57013	0.0015374	0.0236722	-1.11221
PRKACG	-1.16195	4.39804	-3.93811	0.000610295	0.0169896	-0.266882
HMGCS2	-1.15967	4.63166	-3.47676	0.0019384	0.0261302	-1.32348
IRGM	-1.15846	4.29291	-3.29257	0.00304964	0.0323439	-1.73533
PCSK6	-1.15811	6.03627	-3.37753	0.0024762	0.0290329	-1.54624
EYA1	-1.15312	4.36784	-3.69051	0.00113826	0.0210826	-0.837674
WIF1	-1.15274	4.33013	-4.07239	0.000434295	0.0161635	0.0453086
AICDA	-1.15117	3.98736	-2.9734	0.00658218	0.0469586	-2.42964
FGFR4	-1.15001	5.26091	-3.99701	0.000525768	0.0165652	-0.130126
TNR	-1.14911	4.68316	-3.63621	0.00130385	0.022225	-0.961785
FABP7	-1.14882	4.08113	-3.19966	0.00382377	0.0360776	-1.9402
SCN1A	-1.14566	4.33906	-3.15784	0.00423122	0.0372608	-2.03172
HES5	-1.14504	3.73831	-3.63607	0.00130428	0.022225	-0.962091
IFNW1	-1.13822	4.15426	-3.4735	0.00195411	0.0261302	-1.33083
CXCL5	-1.13402	5.04083	-4.00294	0.000517935	0.0165652	-0.116353
GLI1	-1.13148	5.02693	-4.4637	0.000160345	0.012984	0.961078
MAGEC2	-1.11749	5.13688	-3.55538	0.00159484	0.0237908	-1.14567
ESRRB	-1.10548	4.1157	-3.30089	0.00298823	0.0318246	-1.71688
PLA2G4F	-1.10541	3.91712	-4.04711	0.000463071	0.0161849	-0.0135892
PRKAG3	-1.10106	4.57821	-3.67012	0.00119785	0.0217142	-0.884314
SLC10A1	-1.09856	4.10373	-3.36365	0.00256213	0.0296326	-1.57724
SLC2A14	-1.09302	4.83215	-3.44594	0.00209193	0.0270049	-1.39288
ITLN2	-1.08844	4.6944	-3.25059	0.00337856	0.0338651	-1.82815
CRP	-1.08315	4.583	-3.0435	0.00556978	0.0438041	-2.27954
ORM2	-1.08156	4.60577	-3.85131	0.000759846	0.0182753	-0.467783
KLK4	-1.07793	2.96181	-3.07785	0.00512996	0.0412285	-2.20548
DISP2	-1.07682	3.95158	-3.39809	0.00235404	0.0282485	-1.50026
FGF3	-1.07222	4.48602	-3.01991	0.00589263	0.0449599	-2.33022
TSLP	-1.06965	4.07681	-3.02022	0.00588819	0.0449599	-2.32955
DNAJC5B	-1.06431	4.19488	-3.97402	0.00055729	0.0165652	-0.183547
WNT8A	-1.05851	4.30447	-3.60226	0.00141911	0.0229314	-1.03914
ZBTB32	-1.05217	3.81245	-3.70167	0.00110688	0.020957	-0.812114
SSX1	-1.0509	5.55512	-3.88636	0.000695548	0.0175678	-0.386761
WNT16	-1.05034	4.38313	-3.69816	0.00111666	0.0209866	-0.820154
IGFBP1	-1.04747	4.24168	-3.43618	0.00214298	0.0270682	-1.41482
GPR17	-1.0433	3.85484	-3.86154	0.000740493	0.018199	-0.444144
DLL3	-1.04219	4.05355	-3.16936	0.00411502	0.0371993	-2.00656
NR1I2	-1.03811	4.42114	-3.49211	0.00186612	0.0259228	-1.28887
SOST	-1.03596	4.41475	-3.60019	0.00142648	0.0229314	-1.04387
ADRA2B	-1.03216	4.73068	-3.17424	0.0040667	0.0371993	-1.99588
ADAM23	-1.03164	4.18253	-3.24128	0.00345598	0.0341062	-1.84867
DPPA3	-1.03028	5.81977	-3.9581	0.000580205	0.0165652	-0.22051
FAM83B	-1.02626	5.66363	-3.34749	0.00266584	0.030691	-1.61328
WNT2B	-1.02392	5.07077	-3.71945	0.00105861	0.0204986	-0.771338
GYS2	-1.021	4.36073	-3.38627	0.00242353	0.0286784	-1.5267
NPM2	-1.01739	4.06099	-3.79374	0.000878407	0.0195235	-0.600579
CHI3L2	-1.00478	5.37097	-3.95691	0.000581943	0.0165652	-0.223253
LTA	-1.00474	4.34392	-4.39846	0.000189377	0.012984	0.808038
FGF21	-1.00171	4.31472	-3.47606	0.00194177	0.0261302	-1.32506
RAD54L	-0.999129	4.36248	-4.40941	0.000184164	0.012984	0.833707
T	-0.998726	3.80515	-3.5788	0.00150455	0.023449	-1.0925
MYCN	-0.991308	6.08347	-3.27618	0.00317419	0.0332137	-1.77162
MAGEL2	-0.988848	5.02227	-3.46937	0.00197419	0.0261302	-1.34014
SHC3	-0.985686	4.02738	-3.60274	0.00141743	0.0229314	-1.03806
EGF	-0.985377	4.30494	-3.04807	0.00550932	0.0434624	-2.26972
NPM1	-0.984616	4.91219	-4.32282	0.000229662	0.0133726	0.630705
DKK4	-0.982232	3.92905	-3.65479	0.00124468	0.0218157	-0.919357
LIN28A	-0.976655	4.53266	-3.70346	0.00110191	0.020957	-0.807996
RPA3	-0.975352	4.43643	-3.43322	0.00215868	0.0270682	-1.42146
TP63	-0.971768	5.15937	-3.21332	0.0036991	0.0355447	-1.91021
CACNA1D	-0.963104	4.65673	-4.3173	0.000232916	0.0133726	0.617768
TFF3	-0.95997	4.71339	-3.15952	0.00421413	0.0372608	-2.02806
PFKFB1	-0.9538	4.18928	-3.46751	0.00198328	0.0261302	-1.34432
CKMT1A	-0.953538	5.87744	-3.8456	0.000770862	0.0182753	-0.480971
FOXI1	-0.949048	4.54753	-3.10074	0.00485563	0.0399761	-2.15594
BMP5	-0.948539	4.43524	-3.2565	0.00333023	0.033778	-1.8151
SLC22A2	-0.943234	4.20833	-3.00854	0.00605445	0.0452476	-2.35458
NODAL	-0.932002	4.55778	-2.97467	0.00656233	0.0469586	-2.42693
AHRR	-0.930559	5.01395	-3.42049	0.00222759	0.0275059	-1.45005
KNG1	-0.925155	4.57063	-3.08737	0.00501416	0.0409463	-2.1849
CKMT2	-0.921172	5.73147	-3.45092	0.00206638	0.0269472	-1.38169
MPL	-0.918427	4.7253	-3.08381	0.00505712	0.0409721	-2.19259
DPPA4	-0.908118	5.75421	-3.40752	0.00229996	0.0280174	-1.47912
SLC15A1	-0.902629	4.83762	-3.2765	0.00317167	0.0332137	-1.7709
LIPE	-0.902595	4.42567	-2.99813	0.00620638	0.0455848	-2.37685
SLC7A9	-0.902521	5.01711	-3.75913	0.000958274	0.0199134	-0.680236
XCL1	-0.895073	5.41979	-3.16399	0.00416882	0.0372608	-2.01829
MSTN	-0.892687	5.14711	-3.58821	0.00146971	0.0231887	-1.07112
CACNA1C	-0.884119	4.71235	-3.6639	0.00121664	0.0218157	-0.898535
TREX1	-0.879295	4.79549	-4.0302	0.000483355	0.016256	-0.0529411
HOXA9	-0.875182	4.79494	-3.95844	0.000579707	0.0165652	-0.219723
EPO	-0.873864	4.40539	-3.14402	0.00437485	0.0378482	-2.06186
KLK3	-0.867626	4.68441	-3.39548	0.00236922	0.0282541	-1.5061
RND2	-0.866439	4.72991	-3.50874	0.00179076	0.0252176	-1.25131
HHIP	-0.866345	4.55739	-2.93997	0.00712472	0.0490165	-2.50068
DSG3	-0.862106	4.5144	-3.15394	0.00427129	0.0372608	-2.04023
ABCG2	-0.860243	5.08819	-3.23061	0.00354693	0.0345237	-1.87219
PROM1	-0.85953	5.94278	-2.97301	0.00658822	0.0469586	-2.43046
PRL	-0.856902	5.0128	-3.11709	0.00466826	0.0391215	-2.12045
DHH	-0.852509	4.212	-3.23529	0.00350672	0.0343417	-1.86187
TNFSF15	-0.847679	4.18589	-3.18331	0.00397839	0.0367104	-1.97604
BCL6	-0.8471	4.74586	-4.00102	0.000520456	0.0165652	-0.120808
DPPA2	-0.842431	6.43549	-3.01346	0.00598396	0.0451189	-2.34405
ALK	-0.839415	5.2895	-3.26846	0.00323456	0.0332137	-1.78869
MYCL	-0.839408	5.27481	-3.7551	0.000968014	0.0199536	-0.68949
SGK2	-0.83522	4.79175	-3.1005	0.00485845	0.0399761	-2.15646
TMEM45B	-0.833892	5.44778	-3.60956	0.00139353	0.0229314	-1.02253
GSTM3	-0.825465	5.2344	-3.59342	0.00145075	0.0231757	-1.05927
AURKC	-0.824367	3.72083	-3.33419	0.00275422	0.030691	-1.64288
BMP8A	-0.821322	5.04097	-2.97724	0.00652245	0.0469586	-2.42145
ADRA1A	-0.820226	3.897	-3.07659	0.00514549	0.0412285	-2.2082
SLC2A4	-0.819263	4.95308	-3.56019	0.00157589	0.0237444	-1.13477
TNNC2	-0.812811	5.26254	-3.72145	0.00105333	0.0204986	-0.766761
CACNA1H	-0.810025	6.07472	-3.22998	0.00355232	0.0345237	-1.87357
ANXA2	0.808071	11.174	4.91535	5.06778e-05	0.0117363	2.02025
IL7R	0.815141	7.0171	3.14083	0.00440864	0.037941	-2.06881
PMEPA1	0.821063	7.78602	3.51605	0.00175856	0.0252176	-1.23477
KRT7	0.82374	11.1125	3.51183	0.00177707	0.0252176	-1.24431
PRKCB	0.824744	6.10769	3.44057	0.00211988	0.0270682	-1.40496
AHNAK2	0.840036	8.10812	3.49859	0.00183638	0.0256491	-1.27423
MX1	0.843887	9.3943	3.20893	0.00373872	0.0357909	-1.91985
FKBP5	0.849099	8.42401	3.19656	0.00385269	0.0360776	-1.94701
IRF8	0.849424	7.36331	3.47588	0.00194265	0.0261302	-1.32547
PPP1R15A	0.856188	8.70549	3.16484	0.00416023	0.0372608	-2.01643
CXCR4	0.863937	8.89491	3.00367	0.00612507	0.0452476	-2.365
IFIT2	0.874376	7.82251	3.51146	0.00177868	0.0252176	-1.24514
SLA	0.888359	7.13316	3.83887	0.000784043	0.0182753	-0.496502
CTSS	0.908808	8.44849	4.12625	0.000378777	0.0160323	0.170911
CD68	0.938191	7.38278	4.93843	4.77866e-05	0.0117363	2.07423
C1QA	0.948748	9.046	3.90482	0.000663857	0.0175678	-0.344015
THBS2	0.951808	9.44188	3.13832	0.00443547	0.0380438	-2.07429
COL5A1	0.985108	10.7742	3.32639	0.00280737	0.0307108	-1.66024
COL5A2	0.996391	9.69425	3.33312	0.0027615	0.030691	-1.64528
LYZ	1.01087	10.0693	3.26833	0.0032356	0.0332137	-1.78899
TYMP	1.04311	9.85254	4.58184	0.000118612	0.012984	1.23834
LOX	1.04364	8.36463	3.01189	0.00600636	0.0451189	-2.34741
ISG15	1.04439	10.3447	4.35367	0.000212294	0.0133726	0.703002
DNAJB1	1.05127	9.41508	4.41165	0.000183116	0.012984	0.838956
VCAN	1.07687	9.63579	3.37433	0.00249578	0.0291288	-1.5534
CD52	1.16806	5.65798	4.54516	0.00013025	0.012984	1.15226
ITGA5	1.18251	7.39815	4.24757	0.000278196	0.0136376	0.454472
FN1	1.27975	12.9528	3.31024	0.00292063	0.0313661	-1.69612
HSPA1A	1.3253	10.1058	4.07054	0.000436338	0.0161635	0.0410004
HSPA1B	1.39916	9.53668	4.32087	0.000230805	0.0133726	0.626141
GREM1	1.48842	7.23605	4.39655	0.000190304	0.012984	0.803552
TNC	1.62452	8.68598	6.73327	5.59239e-07	0.00142941	6.12746
SFRP2	1.83629	8.81059	3.47277	0.00195763	0.0261302	-1.33247
FABP4	2.27725	6.16175	4.03715	0.00047491	0.0161849	-0.036763
Analysis included all samples in the screening cohort (n= 19 pairs)

## Sheet: Table S6
Supplementary Table S6. Results from the Kaplan-Meier-Plotter analysis (Screening)
	Affymetrix IDs	PFS (logrankP)
ABCC11	224146_s_at	0.1136
ABCC12	1552590_a_at	0.2081
ABCC6	215559_at	0.0595
ABCG2	209735_at	0.2472
ABCG8	231751_at	0.0106
ADAM23	205997_at	0.00015
ADRA1A	210960_at	0.0289
ADRA2B	208544_at	3.3e-5
AHNAK2	212992_at	0.0374
AHRR	229354_at	0.00015
AICDA	219841_at	0.0037
ALK	208212_s_at	0.00021
ANXA2	201590_x_at	0.2243
APCS	206350_at	0.0015
AURKC	211107_s_at	0.0004
BCL6	203140_at	0.1127
BMP5	205431_s_at	0.002
BMP8A	220203_at	0.0257
C1QA	218232_at	0.0084
CACNA1C	242973_at	0.0023
CACNA1D	210108_at	0.0054
CACNA1H	205845_at	0.0069
CACNG6	1552863_a_at	0.0066
CALML3	210020_x_at	9.8e-8
CAMK2B	213276_at	0.3511
CCL8	214038_at	0.1076
CD52	34210_at	0.1238
CD68	203507_at	0.0192
CDX2	206387_at	0.0096
CEACAM7	206199_at	0.00066
CHAD	206869_at	0.0077
CHI3L2	213060_s_at	2.6e-5
CKMT1A	202712_s_at	0.1131
CKMT2	205295_at	0.0177
CNPY1	1559283_a_at	0.022
COL11A2	213870_at	1.7e-6
COL2A1	213492_at	0.0778
COL5A1	212488_at	3.2e-5
COL5A2	221729_at	1.4e-5
CRP	37020_at	0.1306
CRYAA	210199_at	0.0023
CSF3	207442_at	0.00023
CTSS	232617_at	0.1928
CXCL11	211122_s_at	0.0893
CXCL5	214974_x_at	0.0031
CXCR4	217028_at	0.1634
CYP1A1	205749_at	0.0229
CYP1A2	207608_x_at	9.0e-5
CYP2B6	206755_at	2.5e-6
CYP2C19	216058_s_at	0.0079
DHH	1552730_at	0.0022
DISP2	229579_s_at	0.00036
DKK4	206619_at	0.0028
DLK1	209560_s_at	0.0083
DLL3	219537_x_at	0.0074
DNAJB1	200666_s_at	0.0673
DNAJC5B	232798_at	5.9e-5
DPPA2	240301_at	0.0329
DPPA3	231385_at	0.0164
DPPA4	219651_at	0.3067
DSG3	235075_at	0.0082
EGF	206254_at	0.0329
EN2	207060_at	0.0847
EPO	214627_at	0.0201
ESR2	211120_x_at	0.0094
ESRRB	1556156_at	0.0025
EYA1	214608_s_at	0.0108
FABP4	203980_at	1.1e-6
FABP7	205030_at	5.1e-5
FAM133A	231131_at	0.0127
FAM83B	232202_at	0.0021
FGF19	223761_at	0.0089
FGF21	221433_at	0.0011
FGF23	221166_at	0.2066
FGF3	214571_at	0.1909
FGF6	208417_at	0.2495
FGFR4	204579_at	0.0108
FKBP5	224840_at	0.0387
FLRT1	210414_at	9.5e-5
FMO3	40665_at	0.0353
FN1	212464_s_at	0.00019
FOXI1	208006_at	2.5e-8
FOXL2	220102_at	0.0063
FZD9	207639_at	0.0265
GATA4	205517_at	0.00063
GATA5	238095_at	0.0235
GDF3	220053_at	0.00022
GLI1	206646_at	0.0025
GPR17	206190_at	0.0162
GREM1	218469_at	1.3e-5
GSTA2	203924_at	0.089
GSTM3	235867_at	0.00033
GYS2	214621_at	0.3742
HES5	239230_at	0.0974
HHIP	223775_at	0.0214
HMGCS2	240110_at	8.7e-5
HNF1B	205313_at	0.0092
HNF4A	230772_at	0.0202
HOXA10	213150_at	0.0012
HOXA11	213823_at	0.0073
HOXA9	209905_at	0.0047
HSPA1A	200799_at	0.104
HSPA1B	202581_at	0.034
HSPA2	211538_s_at	3.6e-5
IFIT2	226757_at	0.0037
IFNA5	214569_at	0.0517
IFNW1	207817_at	0.0865
IGFBP1	205302_at	0.2408
IL12RB2	206999_at	0.0633
IL19	220745_at	0.0112
IL24	206569_at	0.1662
IL3	207906_at	0.0505
IL7R	226218_at	0.0286
IRF8	204057_at	0.1446
IRGM	1563335_at	0.0617
ISG15	205483_s_at	0.0559
ITGA5	201389_at	0.00019
ITLN2	223597_at	0.0081
KCNIP1	221307_at	0.0341
KLB	235708_at	0.0035
KLF17	1553891_at	0.0244
KLK2	209855_s_at	0.007
KLK3	204582_s_at	0.006
KLK4	1555737_a_at	0.00017
KNG1	243562_at	0.005
KRT13	207935_s_at	0.00022
KRT7	209016_s_at	2.5e-5
LCN1	207930_at	0.0039
LECT1	206309_at	2.2e-6
LEFTY2	206012_at	0.0047
LIN28A	219823_at	0.0031
LIPE	208186_s_at	0.00052
LMO2	204249_s_at	0.0216
LOX	215446_s_at	3.8e-6
LRP1B	219643_at	0.00047
LTA	206975_at	0.0521
LYZ	213975_s_at	0.0017
MAGEA1	207325_x_at	0.0156
MAGEA2	214603_at	0.1664
MAGEC1	206609_at	0.038
MAGEC2	220062_s_at	0.0106
MAGEL2	219894_at	5.5e-5
MBL2	207256_at	0.1939
MPL	207550_at	0.2945
MPO	203949_at	0.0366
MSTN	207145_at	0.0086
MX1	202086_at	0.0112
MYCL	214058_at	0.0692
MYCN	209757_s_at	0.0268
NODAL	237896_at	0.0012
NPM1	221923_s_at	0.23
NPM2	230977_at	0.1673
NPPB	206801_at	0.1652
NR1H4	206340_at	0.167
NR1I2	207202_s_at	1.0e-5
OLIG2	213825_at	0.0823
OPCML	214111_at	0.0089
OR10J3	221346_at	0.0173
ORM2	214465_at	0.1027
PCSK6	207414_s_at	0.00038
PFKFB1	207537_at	3.0e-5
PLA2G4E	1557863_at	0.2222
PLA2G4F	235958_at	0.0839
PLG	230931_at	0.0471
PMEPA1	222450_at	0.0074
PPP1R15A	202014_at	0.0049
PPP2R2B	213849_s_at	0.1309
PRKACG	207228_at	0.0636
PRKAG3	223904_at	5.2e-6
PRKCB	207957_s_at	0.004
PRL	205445_at	0.00063
PROM1	204304_s_at	0.1197
PSG2	208134_x_at	0.0038
PTCH2	221292_at	0.1137
PTCHD2	230019_s_at	0.0153
PTPN5	236456_at	0.0495
RAD54L	204558_at	0.0777
RND2	214393_at	0.1117
RPA3	209507_at	0.0024
RPRM	219370_at	0.0578
RSPO2	1554012_at	0.1501
RTN4RL1	230700_at	0.1039
RXRG	205954_at	0.1872
S100A7A	232170_at	0.0186
S100A8	202917_s_at	0.1025
SCN1A	210383_at	0.0074
SERPINA9	1553499_s_at	3.3e-5
SFRP2	223122_s_at	7.0e-9
SGK2	220357_s_at	0.0236
SHC3	229824_at	0.1226
SLA	203761_at	0.0069
SLC10A1	207185_at	0.00048
SLC10A2	207095_at	7.6e-6
SLC15A1	207254_at	0.1043
SLC22A2	207429_at	0.0205
SLC22A7	231398_at	0.00018
SLC22A8	231352_at	0.3191
SLC22A9	231625_at	0.0028
SLC2A14	216236_s_at	0.011
SLC2A4	206603_at	0.0056
SLC3A1	205799_s_at	0.2323
SLC7A9	220135_s_at	7.1e-5
SOST	223869_at	0.3119
SOX3	214633_at	0.4361
SSX1	206626_x_at	0.0005
T	206524_at	0.3006
TFF3	204623_at	0.0042
THBS2	203083_at	1.2e-8
THPO	211154_at	0.0316
TLX1	207179_at	0.0034
TMEM45B	230323_s_at	0.0083
TNC	201645_at	0.0196
TNFSF15	229242_at	0.0258
TNNC2	205388_at	0.0016
TNR	206990_at	5.3e-6
TP53AIP1	220403_s_at	0.0608
TP63	209863_s_at	0.0076
TP73	232546_at	0.0227
TREX1	34689_at	0.0162
TSLP	235737_at	0.0305
TYMP	204858_s_at	0.0245
UGT1A1	204532_x_at	0.0039
UGT1A6	232654_s_at	0.00048
VCAN	204619_s_at	1.1e-6
WIF1	204712_at	0.1424
WNT16	224022_x_at	0.1244
WNT2B	206458_s_at	0.3775
WNT3A	229103_at	0.0085
WNT8A	224259_at	0.0062
WNT8B	207612_at	0.0435
WNT9B	1552973_at	0.00012
XCL1	206365_at	0.1252
ZBTB32	220118_at	0.0227
Abbreviation: Progression-free survival (PFS)

## Sheet: Table S7
Supplementary Table S7. Results from the Kaplan-Meier-Plotter analysis for OS and PFS
	log2FC	AveExpr	t	P.Value	adj.P.Val	B	PFS (logrankP)	OS (logrankP)
FABP4	2.27725	6.16175	4.03715	0.00047491	0.0161849	-0.036763	1.1e-06	0.0004
SFRP2	1.83629	8.81059	3.47277	0.00195763	0.0261302	-1.33247	7e-09	1.1e-05
GREM1	1.48842	7.23605	4.39655	0.000190304	0.012984	0.803552	1.3e-05	0.0019
FN1	1.27975	12.9528	3.31024	0.00292063	0.0313661	-1.69612	0.00019	0.00028
ITGA5	1.18251	7.39815	4.24757	0.000278196	0.0136376	0.454472	0.00019	0.0076
VCAN	1.07687	9.63579	3.37433	0.00249578	0.0291288	-1.5534	1.1e-06	7.7e-07
LOX	1.04364	8.36463	3.01189	0.00600636	0.0451189	-2.34741	3.8e-06	7.4e-08
COL5A2	0.996391	9.69425	3.33312	0.0027615	0.030691	-1.64528	1.4e-05	0.00073
COL5A1	0.985108	10.7742	3.32639	0.00280737	0.0307108	-1.66024	3.2e-05	5.6e-06
THBS2	0.951808	9.44188	3.13832	0.00443547	0.0380438	-2.07429	1.2e-08	3.6e-06
KRT7	0.82374	11.1125	3.51183	0.00177707	0.0252176	-1.24431	2.5e-05	0.0042
SLC7A9	-0.902521	5.01711	-3.75913	0.000958274	0.0199134	-0.680236	7.1e-05	0.1341
AHRR	-0.930559	5.01395	-3.42049	0.00222759	0.0275059	-1.45005	0.00015	0.00019
FOXI1	-0.949048	4.54753	-3.10074	0.00485563	0.0399761	-2.15594	2.5e-08	0.3126
PFKFB1	-0.9538	4.18928	-3.46751	0.00198328	0.0261302	-1.34432	3e-05	0.0997
MAGEL2	-0.988848	5.02227	-3.46937	0.00197419	0.0261302	-1.34014	5.5e-05	0.0127
CHI3L2	-1.00478	5.37097	-3.95691	0.000581943	0.0165652	-0.223253	2.6e-05	0.0863
ADAM23	-1.03164	4.18253	-3.24128	0.00345598	0.0341062	-1.84867	0.00015	0.0018
ADRA2B	-1.03216	4.73068	-3.17424	0.0040667	0.0371993	-1.99588	3.3e-05	0.128
NR1I2	-1.03811	4.42114	-3.49211	0.00186612	0.0259228	-1.28887	1e-05	0.0679
DNAJC5B	-1.06431	4.19488	-3.97402	0.00055729	0.0165652	-0.183547	5.9e-05	0.012
KLK4	-1.07793	2.96181	-3.07785	0.00512996	0.0412285	-2.20548	0.00017	0.0012
PRKAG3	-1.10106	4.57821	-3.67012	0.00119785	0.0217142	-0.884314	5.2e-06	1.3e-05
FABP7	-1.14882	4.08113	-3.19966	0.00382377	0.0360776	-1.9402	5.1e-05	0.2191
TNR	-1.14911	4.68316	-3.63621	0.00130385	0.022225	-0.961785	5.3e-06	0.1543
HMGCS2	-1.15967	4.63166	-3.47676	0.0019384	0.0261302	-1.32348	8.7e-05	0.0174
WNT9B	-1.20215	4.38668	-3.31273	0.00290288	0.031307	-1.69059	0.00012	0.045
CYP1A2	-1.23962	4.22629	-4.39097	0.000193034	0.012984	0.790455	9e-05	0.2714
HSPA2	-1.25422	3.87538	-4.27966	0.000256361	0.0133726	0.529603	3.6e-05	0.0039
SLC22A7	-1.33493	4.4263	-4.26824	0.00026393	0.0134921	0.502856	0.00018	0.3731
SERPINA9	-1.37024	3.96336	-3.72878	0.00103412	0.0204986	-0.74993	3.3e-05	0.0067
CALML3	-1.38818	1.97738	-2.99496	0.00625333	0.045798	-2.38362	9.8e-08	0.1005
SLC10A2	-1.42835	4.31508	-3.42145	0.00222229	0.0275059	-1.44788	7.6e-06	0.1164
LECT1	-1.58407	2.91302	-3.01365	0.00598124	0.0451189	-2.34364	2.2e-06	0.037
COL11A2	-1.62458	3.9243	-3.87936	0.000707937	0.0175678	-0.402943	1.7e-06	0.0862
FLRT1	-1.65709	3.71708	-4.28764	0.000251206	0.0133726	0.548276	9.5e-05	0.147
CYP2B6	-2.00065	4.16869	-4.63369	0.000103911	0.012984	1.36004	2.5e-06	0.0367
Abbreviations: Overall survival (OS), progression-free survival (PFS)

## Sheet: Table S8
Supplementary Table S8. Genes with a significant prognostic impact in the Kaplan-Meier-Plotter analysis
	log2FC	P.Value	adj.P.Val	B	PFS (logrankP)	OS (logrankP)	Functions (Pathcards)
FABP4	2.27725	0.00047491	0.0161849	-0.036763	1.1e-06	0.0004	Lipoprotein metabolism Mesenchymal Stem Cells and Lineage-specific Markers Regulation of lipid metabolism by Peroxisome proliferator-activated receptor alpha (PPARalpha) Glucose / Energy Metabolism Metabolism
SFRP2	1.83629	0.00195763	0.0261302	-1.33247	7e-09	1.1e-05	Negative regulation of TCF-dependent signaling by WNT ligand antagonists Signaling by Wnt Signaling by GPCR
GREM1	1.48842	0.000190304	0.012984	0.803552	1.3e-05	0.0019	Lung fibrosis Signaling by BMP Wnt / Hedgehog / Notch SMAD2/3 MH2 Domain Mutants in Cancer Angiogenesis (CST)
FN1	1.27975	0.00292063	0.0313661	-1.69612	0.00019	0.00028	Cell adhesion_ECM remodeling EPH-Ephrin signaling Paradoxical activation of RAF signaling by kinase inactive BRAF Response to elevated platelet cytosolic Ca2+ Degradation of the extracellular matrix
ITGA5	1.18251	0.000278196	0.0136376	0.454472	0.00019	0.0076	Cell adhesion_ECM remodeling GPCR Pathway Sertoli-Sertoli Cell Junction Dynamics EPH-Ephrin signaling Akt Signaling
VCAN	1.07687	0.00249578	0.0291288	-1.5534	1.1e-06	7.7e-07	Cell adhesion_ECM remodeling Direct p53 effectors Glycosaminoglycan metabolism Degradation of the extracellular matrix Mesenchymal Stem Cells and Lineage-specific Markers
LOX	1.04364	0.00600636	0.0451189	-2.34741	3.8e-06	7.4e-08	Degradation of the extracellular matrix Elastic fibre formation SMAD2/3 MH2 Domain Mutants in Cancer Collagen formation
COL5A2	0.996391	0.0027615	0.030691	-1.64528	1.4e-05	0.00073	Degradation of the extracellular matrix miRNA targets in ECM and membrane receptors ERK Signaling Integrin-mediated Cell Adhesion Integrin Pathway
COL5A1	0.985108	0.00280737	0.0307108	-1.66024	3.2e-05	5.6e-06	Degradation of the extracellular matrix miRNA targets in ECM and membrane receptors Allograft Rejection ERK Signaling Integrin-mediated Cell Adhesion
THBS2	0.951808	0.00443547	0.0380438	-2.07429	1.2e-08	3.6e-06	Matrix Metalloproteinases miRNA targets in ECM and membrane receptors Signaling by GPCR O-glycosylation of TSR domain-containing proteins Notch Signaling Pathway
KRT7	0.82374	0.00177707	0.0252176	-1.24431	2.5e-05	0.0042	Cytoskeletal Signaling Cytoskeleton remodeling Neurofilaments Keratinization Developmental Biology
AHRR	-0.930559	0.00222759	0.0275059	-1.45005	0.00015	0.00019	Aryl Hydrocarbon Receptor Pathway Regulation of lipid metabolism by Peroxisome proliferator-activated receptor alpha (PPARalpha) AHR Pathway Metabolism Metapathway biotransformation
MAGEL2	-0.988848	0.00197419	0.0261302	-1.34014	5.5e-05	0.0127	Circadian rythm related genes
ADAM23	-1.03164	0.00345598	0.0341062	-1.84867	0.00015	0.0018	LGI-ADAM interactions Developmental Biology
DNAJC5B	-1.06431	0.00055729	0.0165652	-0.183547	5.9e-05	0.012
KLK4	-1.07793	0.00512996	0.0412285	-2.20548	0.00017	0.0012	MSP-RON Signaling Collagen formation
PRKAG3	-1.10106	0.00119785	0.0217142	-0.884314	5.2e-06	1.3e-05	Metformin Pathway, Pharmacodynamics Cellular Senescence Organelle biogenesis and maintenance TP53 Regulates Metabolic Genes MAPK-Erk Pathway
HMGCS2	-1.15967	0.0019384	0.0261302	-1.32348	8.7e-05	0.0174	Amino Acid metabolism Validated targets of C-MYC transcriptional repression Cholesterol biosynthesis II (via 24,25-dihydrolanosterol) Regulation of lipid metabolism by Peroxisome proliferator-activated receptor alpha (PPARalpha) Glucose / Energy Metabolism
WNT9B	-1.20215	0.00290288	0.031307	-1.69059	0.00012	0.045	G-Beta Gamma Signaling Colorectal Cancer Metastasis Presynaptic function of Kainate receptors Wnt Signaling Pathway mTOR Signaling
HSPA2	-1.25422	0.000256361	0.0133726	0.529603	3.6e-05	0.0039	Cellular Senescence Meiosis Proteolysis_Putative ubiquitin pathway Cell Cycle, Mitotic Cellular response to heat stress
SERPINA9	-1.37024	0.00103412	0.0204986	-0.74993	3.3e-05	0.0067
LECT1	-1.58407	0.00598124	0.0451189	-2.34364	2.2e-06	0.037
CYP2B6	-2.00065	0.000103911	0.012984	1.36004	2.5e-06	0.0367	Codeine and Morphine Metabolism Valproic acid pathway Nicotine Pathway, Pharmacokinetics Platelet Aggregation Inhibitor Pathway, Pharmacodynamics Statin Pathway - Generalized, Pharmacokinetics
Seven chosen markers for IHC validation are marked in bold leters and highlighted by a grey backround. Abbreviations: Overall survival (OS), progression-free survival (PFS)

## Sheet: Table S9
Supplementary Table S9. Distribution of protein expression in paired primary and recurrent tumors
	Pairs (n=)	Tumor PRI			Tumor REC			TME PRI			TME REC
		Median	Minimum	Maximum	Median	Minimum	Maximum	Median	Minimum	Maximum	Median	Minimum	Maximum
AHRR	39	104.15	0.278	212.125	13.425	0	182.92	38.955	0.577	87.09	5.666	0	105.54
COL5A2	38	10.358	0.04145	153.13	4.187	0	168.575	9.7725	0	81.645	4.51125	0	76.098
FABP4	38	0.4223	0	128.545	0.334175	0	40.97	3.12525	0	130.61	1.11452	0	26.541
HMGCS2	40	0.083275	0	223.415	0.064125	0	75.775	0.16615	0	31.305	0.158925	0	5.51
ITGA5	41	47.9	0.02305	215.41	64.815	3.069	151.745	7.0415	0.10455	57.92	17.655	1.985	64.84
SFRP2	42	129.752	0.5293	263.34	153.805	0.2356	265.86	17.7108	0.22905	97.06	32.59	0.3906	265.72
WNT9B	36	26.3818	0.5722	199.615	32.77	1.785	230.885	16.786	1.0081	135.55	22.7675	1.327	125.215
Protein expression is reported as the H-Score (0-300), Analysis of the tumor and tumor microenvironment (TME) of primary (PRI) and recurrent (REC) samples. Abbreviations: number of patients (n)

## Sheet: Table S10
Supplementary Table S10. Correlations of protein expression with clinical or histological parameters
		Age (≤60 vs. >60)		FIGO (I-II vs. III-IV)		pN (pN0 vs. pN1)		R (R0 vs. R1)
		χ²	p-value	χ²	p-value	χ²	p-value	χ²	p-value
AHRR	Tumor	1.664	0.197	0.28	0.597	0.31	0.577	0.165	0.684
	TME	0.254	0.614	0.78	0.377	0.074	0.786	0.133	0.716
COL5A2	Tumor	3.717	0.054	2.456	0.117	1.52	0.218	3.857	0.05
	TME	1.944	0.163	2.87	0.09	0.024	0.877	2.678	0.102
FABP4	Tumor	0.188	0.664	3.192	0.074	5.309	0.021	0.005	0.944
	TME	2.713	0.1	0.601	0.438	1.719	0.19	0.13	0.719
HMGCS2	Tumor	1.535	0.215	2.574	0.109	2.687	0.101	0.028	0.868
ITGA5	Tumor	1.704	0.192	2.98	0.084	0.017	0.896	0.129	0.72
	TME	0.369	0.544	0.052	0.819	1.503	0.22	0.217	0.642
SFRP2	Tumor	0.18	0.671		1	0.304	0.581	0.647	0.421
	TME	0.686	0.408	0.324	0.569	2.753	0.097	0.38	0.538
WNT9Bcyt	Tumor	0	0.999		0.704	0.024	0.877	3.214	0.073
	TME	3.874	0.049	0.837	0.36	0.346	0.557	2.268	0.132
WNT9Bnuc	Tumor	1.061	0.303		1		0.305	0.56	0.454
	TME		0.043		0.576		0.416		0.487
* Fishers exact test, Abbreviations: tumor microenvironment (TME), Fédération Internationale de Gynécologie et d’Obstretique (FIGO), Residual tumor (R), Pearson Chi-Square Value (χ² )

[truncated: 7 more sheets: Table S11, Table S12, Table S13, Table S14, Table S15, Table S16, Table S17]
